# Supplementary material for: Statistical Inferences Applying Non-Parametric Data on Cyanobacterial Investigations: Contributions to Water Quality and New Trends under Global Changes on Portuguese Freshwater Ecosystems
Source: Toxins (Basel). 2022 Sep 15;14(9):638. doi: 10.3390/toxins14090638 (PMC9506200; doi:10.3390/toxins14090638)
Supplement: Supplementary file 1 [file toxins-14-00638-s001.zip]

Archive with 1 entries (1 files):
- toxins-1806559-supplementary.pdf
